# Supplementary material for: EGCG Disrupts the LIN28B/Let-7 Interaction and Reduces Neuroblastoma Aggressiveness
Source: Int J Mol Sci. 2024 Apr 27;25(9):4795. doi: 10.3390/ijms25094795 (PMC11084668; doi:10.3390/ijms25094795)
Supplement: Supplementary file 1 [file ijms-25-04795-s001.zip]

Archive with 1 entries (1 files):
- ijms-2952221-supplementary.pdf
